# Supplementary material for: Resistance to BRAF Inhibitors: EZH2 and Its Downstream Targets as Potential Therapeutic Options in Melanoma
Source: Int J Mol Sci. 2023 Jan 19;24(3):1963. doi: 10.3390/ijms24031963 (PMC9916477; doi:10.3390/ijms24031963)
Supplement: Supplementary file 1 [file ijms-24-01963-s001.zip]

Archive with 1 entries (1 files):
- ijms-2103792-supplementary.pdf
